# Supplementary material for: Biogenic Synthesis of Copper Nanoparticles: A Systematic Review of Their Features and Main Applications
Source: Molecules. 2023 Jun 18;28(12):4838. doi: 10.3390/molecules28124838 (PMC10301071; doi:10.3390/molecules28124838)
Supplement: Supplementary file 1 [file molecules-28-04838-s001.zip]

Archive with 1 entries (1 files):
- molecules-2445797-supplementary.pdf
